# Supplementary material for: Toward Human-Centered Artificial Intelligence for Users’ Digital Well-Being: Systematic Review, Synthesis, and Future Directions
Source: JMIR Hum Factors. 2025 Sep 10;12:e69533. doi: 10.2196/69533 (PMC12461177; doi:10.2196/69533)
Supplement: Multimedia Appendix 1 [file humanfactors_v12i1e69533_app1.xlsx]

## Sheet: Sheet1
									Main Considerations for User Experiences in the Study
No.	Year	Authors	Venue	Title	DOI	Implementation Keywords	Primary Areas	Perspectives on Authonomy	Individual differences	Contextual differences	Consequential differences
203	2008	Leong, T., Howard, S. and Vetere, F.	Proceedings of the 2008 CHI Conference on Human Factors in Computing Systems	Choice: Abidcating or Exercising?	10.1145/1357054.1357168	Design for Behavioral Changes	Human-computer Interaction	Human Autonomy through Technology		V
230	2008	Douglas, A.C., Mills, J.E., Niang, M., Stepchenkova, S., Byun, S., Ruffini, C., Lee, S.K., Loutfi, J., Lee, J.K., Atallah, M. and Blanton, M.	Computers in Human Behavior	Internet Addiction: Meta-synthesis of Qualitative Research for the Decade 1996–2006	10.1016/j.chb.2008.05.009	Daily Well-being in HCIs	Psychology	NA			V
21	2009	Coughlin, J.F., Lau, J., D'Ambrosio, L.A. and Reimer, B.	Proceedings of the 3rd International Convention on Rehabilitation Engineering & Assistive Technology	Adult children's Perceptions of Intelligent Home Systems in the Care of Elderly Parents	10.1145/1592700.1592714	Behavioral Intervenntion Technologies	Computer Science / Engineering	NA		V
217	2009	Heerink, M., Kröse, B., Wielinga, B. and Evers, V.	Proceedings of the 23rd British HCI Group Annual Conference on People and Computers	Measuring the Influence of Social Abilities on Acceptance of An Interface Robot and A Screen Agent by Elderly Users	10.14236/ewic/HCI2009.54	Daily Well-being in HCIs	Human-computer Interaction	Human Autonomy through Technology	V		V
219	2009	Blunsden, S., Richards, B., Boger, J., Mihailidis, A., Bartindale, T., Jackson, D., Olivier, P. and Hoey, J.	Proceedings of the 2nd International Conference on Pervasive Technologies Related to Assistive Environments	Design and Prototype of a Device to Engage Cognitively Disabled Older Adults in Visual Artwork	10.1145/1579114.1579162	Daily Well-being in HCIs	Human-computer Interaction	Human Autonomy through Technology			V
220	2009	De Silva, L.C.	Proceedings of the 3rd International Universal Communication Symposium	Multi-sensor based Human Activity Detection for Smart Homes	10.1145/1667780.1667827	Daily Well-being in HCIs	Human-computer Interaction	Human Autonomy through Technology		V
226	2009	Jung, Y., Li, K.J., Janissa, N.S., Gladys, W.L.C. and Lee, K.M.	Proceedings of the Sixth Australasian Conference on Interactive Entertainment	Games for a Better Life: Effects of Playing Wii Games on the Well-being of Seniors in a Long-term Care Facility	10.1145/1746050.1746055	Daily Well-being in HCIs	Human-computer Interaction	Human Autonomy through Technology	V		V
238	2010	van der Wardt, V., Bandelow, S. and Hogervorst, E.	Proceedings of the 28th Annual European Conference on Cognitive Ergonomics	The Relationship between Cognitive Abilities, Well-being and Use of New Technologies in Older People	10.1145/1962300.1962372	Daily Well-being in HCIs	Human-computer Interaction	Human Autonomy through Technology			V
187	2011	Klenk, S., Dippon, J., Fritz, P. and Heidemann, G.	Proceedings of the 3rd Workshop on Software Engineering in Health Care	A Personalized Medical Information System	10.1145/1987993.1987997	Behavioral Intervenntion Technologies	Healthcare	Technological Autonomy from Human Control			V
204	2011	Martin, R. and Holtzman, H.	Proceedings of the 2011 CHI Conference on Human Factors in Computing Systems	Kairoscope: Managing Time Perception and Scheduling through Social Event Coordination	10.1145/1978942.1979227	Daily Well-being in HCIs	Human-computer Interaction	Human Autonomy through Technology		V
236	2011	André, P., Schraefel, M.C., Dix, A. and White, R.W.	Proceedings of the 2011 iConference	Expressing Well-being Online: Towards Self-reflection and Social Awareness	10.1145/1940761.1940777	Daily Well-being in HCIs	Design	NA			V
239	2011	Min, C., Yoo, C., Lee, Y. and Song, J.	Proceedings of the 4th International Symposium on Applied Sciences in Biomedical and Communication Technologies	Healthopia: Towards Your Well-being in Everyday Life	10.1145/2093698.2093806	Daily Well-being in HCIs	Healthcare	NA		V
180	2012	Dodge, R., Daly, A., Huyton, J. and Sanders, L.D.	International Journal of Wellbeing	The Challenge of Defining Wellbeing	10.5502/ijw.v2i3.4	Daily Well-being in HCIs	Healthcare	NA			V
195	2012	Kaptein, M., De Ruyter, B., Markopoulos, P. and Aarts, E.	ACM Transactions on Interactive Intelligent Systems	Adaptive Persuasive Systems: A Study of Tailored Persuasive Text Messages to Reduce Snacking	10.1145/2209310.2209313	Design for Behavioral Changes	Human-computer Interaction	NA			V
205	2012	Thieme, A., Balaam, M., Wallace, J., Coyle, D. and Lindley, S.	Proceedings of the 2012 ACM Designing Interactive Systems Conference	Designing wellbeing	10.1145/2317956.2318075	Daily Well-being in HCIs	Human-computer Interaction	NA			V
206	2012	Coyle, D., Moore, J., Kristensson, P.O., Fletcher, P. and Blackwell, A.	Proceedings of the 2012 CHI Conference on Human Factors in Computing Systems	I did that! Measuring Users' Experience of Agency in Their Own Actions	10.1145/2207676.2208350	Design for Behavioral Changes	Human-computer Interaction	Human Autonomy through Technology		V
221	2012	Stienstra, J., Alonso, M.B., Wensveen, S. and Kuenen, S.	Proceedings of the 7th Nordic Conference on Human-Computer Interaction	How to Design for Transformation of Behavior through Interactive Materiality	10.1145/2399016.2399020	Design for Behavioral Changes	Design	NA		V	V
232	2012	Hirsh, J.B., Kang, S.K. and Bodenhausen, G.V.	Psychological Science	Personalized Persuasion: Tailoring Persuasive Appeals to Recipients’ Personality Traits	10.1177/0956797611436349	Daily Well-being in HCIs	Psychology	NA	V
234	2012	Lockton, D	Social Science Research Network	Persuasive Technology and Digital Design for Behaviour Change	10.2139/ssrn.2125957	Design for Behavioral Changes	Design	NA			V
235	2012	Chang, T.R., Kaasinen, E. and Kaipainen, K.	Proceedings of the 11th International Conference on Mobile and Ubiquitous Multimedia	What Influences Users' Decisions to Take Apps into Use? A Framework for Evaluating Persuasive and Engaging Design in Mobile Apps for Well-being	10.1145/2406367.2406370	Design for Behavioral Changes	Design	Human Autonomy through Technology		V	V
177	2013	Desmet, P.M. and Pohlmeyer, A.E.	International Journal of Design	Positive Design: An Introduction to Design for Subjective Well-being	N/A	Daily Well-being in HCIs	Design	Human Autonomy through Technology			V
179	2013	LeRouge, C., Ma, J., Sneha, S. and Tolle, K.	International Journal of Medical Informatics	User Profiles and Personas in the Design and Development of Consumer Health Technologies	10.1016/j.ijmedinf.2011.03.006	Design for Behavioral Changes	Healthcare	Human Autonomy through Technology	V
191	2013	Bentley, F., Tollmar, K., Stephenson, P., Levy, L., Jones, B., Robertson, S., Price, E., Catrambone, R. and Wilson, J.	ACM Transactions on Computer-Human Interaction	Health Mashups: Presenting Statistical Patterns between Wellbeing Data and Context in Natural Language to Promote Behavior Change	10.1145/2503823	Design for Behavioral Changes	Human-computer Interaction	NA	V	V
207	2013	Isaacs, E., Konrad, A., Walendowski, A., Lennig, T., Hollis, V. and Whittaker, S.	Proceedings of the 2013 CHI Conference on Human Factors in Computing Systems	Echoes from the Past: How Technology Mediated Reflection Improves Well-being	10.1145/2470654.2466137	Daily Well-being in HCIs	Human-computer Interaction	NA			V
208	2013	Bentley, F. and Tollmar, K.	Proceedings of the 2013 CHI Conference on Human Factors in Computing Systems	The Power of Mobile Notifications to Increase Wellbeing Logging Behavior	10.1145/2470654.2466140	Design for Behavioral Changes	Human-computer Interaction	Human Autonomy through Technology		V
103	2014	Spanakis, E.G., Santana, S., Ben-David, B., Marias, K. and Tziraki, C.	2014 4th International Conference on Wireless Mobile Communication and Healthcare-Transforming Healthcare Through Innovations in Mobile and Wireless Technologies	Persuasive Technology for Healthy Aging and Wellbeing	10.4108/Mobihealth33544.2014.7015899	Design for Behavioral Changes	Human-computer Interaction	NA	V		V
181	2014	Mohr, D.C., Schueller, S.M., Montague, E., Burns, M.N. and Rashidi, P.	Journal of Medical Internet Research	The Behavioral Intervention Technology Model: An Integrated Conceptual and Technological Framework for eHealth and mHealth Interventions	10.2196/jmir.3077	Behavioral Intervenntion Technologies	Healthcare	Human Autonomy through Technology	V	V	V
188	2014	Hendrich, N., Bistry, H., Adler, B. and Zhang, J.	Proceedings of the 8th International Conference on Pervasive Computing Technologies for Healthcare	User-driven Software Design for an Elderly Care Service Robot	10.4108/icst.pervasivehealth.2014.254956	Daily Well-being in HCIs	Human-computer Interaction	Technological Autonomy from Human Control	V	V
209	2014	Marshall, K., Thieme, A., Wallace, J., Vines, J., Wood, G. and Balaam, M.	Proceedings of the 2014 ACM Designing Interactive Systems Conference	Making Wellbeing: A Process of User-centered Design	10.1145/2598510.2600888	Design for Behavioral Changes	Human-computer Interaction	NA	V
210	2014	Baumer, E.P., Khovanskaya, V., Matthews, M., Reynolds, L., Schwanda Sosik, V. and Gay, G.	Proceedings of the 2014 ACM Designing Interactive Systems Conference	Reviewing Reflection: On the Use of Reflection in Interactive System Design	10.1145/2598510.2598598	Daily Well-being in HCIs	Human-computer Interaction	NA			V
211	2014	Ananthanarayan, S., Lapinski, N., Siek, K. and Eisenberg, M.	Proceedings of the 2014 ACM Designing Interactive Systems Conference	Towards the Crafting of Personal Health Technologies	10.1145/2598510.2598581	Design for Behavioral Changes	Human-computer Interaction	Human Autonomy through Technology		V
212	2014	Adams, P., Baumer, E.P. and Gay, G.	Proceedings of the 2014 CHI Conference on Human Factors in Computing Systems	Staccato Social Support in Mobile Health Applications	10.1145/2556288.2557297	Design for Behavioral Changes	Human-computer Interaction	Human Autonomy through Technology		V
213	2014	Kuikkaniemi, K., Poikola, A. and Pitkänen, O.	Proceedings of the 2014 Workshops on Advances in Computer Entertainment Conference	My Data Fueling Wellbeing Applications	10.1145/2693787.2693803	Daily Well-being in HCIs	Human-computer Interaction	NA		V
233	2014	Hermsen, S., Renes, R.J. and Frost, J.H.	Creating the Difference	Persuasive by Design: A Model and Toolkit for Designing Evidence-based Interventions	N/A	Design for Behavioral Changes	Design	Human Autonomy through Technology	V	V	V
240	2014	Ilahi, L., Ghannouchi, S.A. and Martinho, R.	Proceedings of the Second International Conference on Technological Ecosystems for Enhancing Multiculturality	Healthcare Information Systems Promotion: From an Improved Management of Telemedicine Processes to Home Healthcare Processes	10.1145/2669711.2669920	Daily Well-being in HCIs	Healthcare	NA			V
189	2015	Henkemans, O.A.B., van Empelen, P., Paradies, G.L., Looije, R. and Neerincx, M.A.	Proceedings of the 9th International Conference on Pervasive Computing Technologies for Healthcare	Lost in Persuasion: A Multidisciplinary Approach for Developing Usable, Effective, and Reproducible Persuasive Technology for Health Promotion	10.4108/icst.pervasivehealth.2015.259161	Design for Behavioral Changes	Human-computer Interaction	NA			V
194	2015	Mazilu, S., Blanke, U., Dorfman, M., Gazit, E., Mirelman, A., M. Hausdorff, J. and Tröster, G.	ACM Transactions on Interactive Intelligent Systems	A Wearable Assistant for Gait Training for Parkinson’s Disease with Freezing of Gait in Out-of-the-Lab Environments	10.1145/2701431	Behavioral Intervenntion Technologies	Human-computer Interaction	Human Autonomy through Technology	V	V
197	2015	Luo, L., Yang, J., Bao, X., Yan, Z. and Jiang, Y.	Adjunct Proceedings of the 2015 ACM International Joint Conference on Pervasive and Ubiquitous Computing and Proceedings of the 2015 ACM International Symposium on Wearable Computers	SWAN: A Novel Mobile System to Track and Analyze Social Well-being	10.1145/2800835.2804395	Daily Well-being in HCIs	Human-computer Interaction	NA	V		V
202	2015	Islam, A.N. and Patil, S.	Proceedings of the 18th ACM Conference on Computer Supported Cooperative Work & Social Computing	Engagement and Well-being on Social Network Sites	10.1145/2675133.2675299	Daily Well-being in HCIs	Human-computer Interaction	NA			V
214	2015	Thieme, A., Wallace, J., Meyer, T.D. and Olivier, P.	Proceedings of the 2015 British HCI Conference	Designing for Mental Wellbeing: Towards a More Holistic Approach in the Treatment and Prevention of Mental Illness	10.1145/2783446.2783586	Behavioral Intervenntion Technologies	Human-computer Interaction	NA			V
223	2015	Rist, T., Seiderer, A., Hammer, S., Mayr, M. and André, E.	Proceedings of the 9th International Conference on Pervasive Computing Technologies for Healthcare	CARE: Extending a Digital Picture Frame with a Recommender Mode to Enhance Well-being of Elderly People	10.4108/icst.pervasivehealth.2015.259255	Daily Well-being in HCIs	Human-computer Interaction	Technological Autonomy from Human Control		V
237	2015	Suphan, A. and Mierzejewska, B.	Proceedings of the 2015 International Conference on Social Media & Society	Happy Online and in Real Life Too? How Social Media Interactions Affect Real Life Well-being of Students in the U.S. and Germany	10.1145/2789187.2789189	Daily Well-being in HCIs	Human-computer Interaction	NA			V
176	2016	Niedderer, K., Ludden, G., Clune, S., Lockton, D., MacKrill, J.B., Morris, A., Cain, R., Gardiner, E., Evans, M., Gutteridge, R. and Hekkert, P.	International Journal of Design	Design for Behaviour Change as a Driver for Sustainable Innovation: Challenges and Opportunities for Implementation in the Private and Public Sectors	N/A	Design for Behavioral Changes	Design	NA			V
192	2016	Konrad, A., Isaacs, E. and Whittaker, S.	ACM Transactions on Computer-Human Interaction	Technology-Mediated Memory: Is Technology Altering Our Memories And Interfering With Well-Being?	10.1145/2934667	Daily Well-being in HCIs	Human-computer Interaction	Human Autonomy through Technology			V
218	2016	Ludden, G.D. and Meekhof, L.	Proceedings of the 28th Australian Conference on Computer-Human Interaction	Slowing Down: Introducing Calm Persuasive Technology to Increase Wellbeing at Work	10.1145/3010915.3010938	Design for Behavioral Changes	Human-computer Interaction	Human Autonomy through Technology		V
225	2016	Jeong, S. and Breazeal, C.L.	Proceedings of the Fourth International Conference on Human Agent Interaction	Improving Smartphone Users' Affect and Wellbeing with Personalized Positive Psychology Interventions	10.1145/2974804.2974831	Design for Behavioral Changes	Human-computer Interaction	Human Autonomy through Technology	V
227	2016	Mols, I., Van Den Hoven, E. and Eggen, B.	Proceedings of the TEI '16: Tenth International Conference on Tangible, Embedded, and Embodied Interaction	Technologies for Everyday Life Reflection: Illustrating a Design Space	10.1145/2839462.2839466	Daily Well-being in HCIs	Design	NA			V
229	2016	Kostaki, C. and Goumopoulos, C.	Proceedings of the 20th Pan-Hellenic Conference on Informatics (PCI '16)	Development and Evaluation of an Exergaming Application for Improving Seniors' Well-being	10.1145/3003733.3003736	Daily Well-being in HCIs	Human-computer Interaction	NA	V
231	2016	Jeong, S.H., Kim, H., Yum, J.Y. and Hwang, Y.	Computers in Human Behavior	What Type of Content Are Smartphone Users Addicted to?: SNS vs. Games	10.1016/j.chb.2015.07.035	Daily Well-being in HCIs	Psychology	NA			V
76	2017	Rachuri, K.K., Mascolo, C., Rentfrow, P.J., Lathia, N. and Sandstrom, G.M.	Proceedings of the 26th International Conference on World Wide Web	Mobile Sensing at the Service of Mental Well-being: a Large-scale Longitudinal Study	10.1145/3038912.3052618	Daily Well-being in HCIs	Human-computer Interaction	Human Autonomy through Technology			V
175	2017	Dragoni, M., Bailoni, T., Eccher, C., Guerini, M. and Maimone, R.	Proceedings of the Symposium on Applied Computing	A Semantic-enabled Platform for Supporting Healthy Lifestyles	10.1145/3019612.3019835	Design for Behavioral Changes	Human-computer Interaction	Human Autonomy through Technology		V
182	2017	Mishra, S.R. and Klasnja, P.	Proceedings of the 11th EAI International Conference on Pervasive Computing Technologies for Healthcare	"Move into another world of happy": insights for designing affect-based physical activity interventions	10.1145/3154862.3154880	Behavioral Intervenntion Technologies	Healthcare	NA	V	V
183	2017	Kim, N., Yoon, B., Jin, S., Seo, H., Kwon, O. and Kim, J.	Proceedings of the 11th International Conference on Ubiquitous Information Management and Communication	Internet of Family: Increasing Social Presence of Family Members via Sharing Ambient IoT Usage Data	10.1145/3022227.3022275	Daily Well-being in HCIs	Human-computer Interaction	Technological Autonomy from Human Control		V	V
185	2017	Jing, Y., Eastwood, M., Tan, B., Konios, A., Hamid, A. and Collinson, M.	Proceedings of the 1st International Conference on Internet of Things and Machine Learning	An Intelligent Well-being Monitoring System for Residents in Extra Care Homes	10.1145/3109761.3109769	Daily Well-being in HCIs	Healthcare	Technological Autonomy from Human Control			V
186	2017	Meyer, J. and Eslambolchilar, P.	Proceedings of the 2nd International Workshop on Multimedia for Personal Health and Health Care	Research Challenges of Emerging Technologies Supporting Life-Long Health and Wellbeing	10.1145/3132635.3132639	Design for Behavioral Changes	Healthcare	NA			V
190	2017	Dobkin, B.H. and Dorsch, A.K.	Stroke	The Evolution of Personalized Behavioral Intervention Technology: Will It Change How We Measure or Deliver Rehabilitation?	10.1161/STROKEAHA.117.016620	Behavioral Intervenntion Technologies	Human-computer Interaction	NA			V
193	2017	Cena, F., Gena, C., Houben, G.J. and Strohmaier, M.	ACM Transactions on Interactive Intelligent Systems	Introduction to the Special Issue on Big Personal Data in Interactive Intelligent Systems	10.1145/3101102	Design for Behavioral Changes	Human-computer Interaction	NA	V
199	2017	Kersten-van Dijk, E.T., Westerink, J.H., Beute, F. and IJsselsteijn, W.A.	Human–Computer Interaction	Personal Informatics, Self-insight, and Behavior Change: A Critical Review of Current Literature	10.1080/07370024.2016.1276456	Design for Behavioral Changes	Human-computer Interaction	Human Autonomy through Technology	V		V
215	2017	Ravichandran, R., Sien, S.W., Patel, S.N., Kientz, J.A. and Pina, L.R.	Proceedings of the 2017 CHI Conference on Human Factors in Computing Systems	Making Sense of Sleep Sensors: How Sleep Sensing Technologies Support and Undermine Sleep Health	10.1145/3025453.3025557	Behavioral Intervenntion Technologies	Human-computer Interaction	NA		V
216	2017	Martindale, S., Bedwell, B., Phillips, R. and Pedros, M.	Proceedings of the 2017 Conference on Designing Interactive Systems	"Proof in the Pudding": Designing IoT Plants to Promote Wellbeing	10.1145/3064663.3064743	Daily Well-being in HCIs	Human-computer Interaction	NA	V	V
222	2017	Mizukami, M., Aoyama, K., Furukawa, M., Maeda, T. and Ando, H.	Proceedings of the 8th Augmented Human International Conference	Frustration Suppression for Wellbeing in Decision Making	10.1145/3041164.3041212	Design for Behavioral Changes	Human-computer Interaction	NA			V
224	2017	Mehrotra, A., Tsapeli, F., Hendley, R. and Musolesi, M.	Proceedings of the ACM on Interactive, Mobile, Wearable and Ubiquitous Technologies	MyTraces: Investigating Correlation and Causation between Users’ Emotional States and Mobile Phone Interaction	10.1145/3130948	Daily Well-being in HCIs	Human-computer Interaction	NA			V
228	2017	Portela, M. and Granell-Canut, C.	Proceedings of the XVIII International Conference on Human Computer Interaction	A New Friend in Our Smartphone? Observing Interactions with Chatbots in the Search of Emotional Engagement	10.1145/3123818.3123826	Daily Well-being in HCIs	Human-computer Interaction	Human Autonomy through Technology			V
2	2018	Pinder, C., Vermeulen, J., Cowan, B.R. and Beale, R.	ACM Transactions on Computer-Human Interaction	Digital Behaviour Change Interventions to Break and Form Habits	10.1145/3196830	Design for Behavioral Changes	Psychology	Human Autonomy through Technology	V
7	2018	Shin, Y. and Kim, J.	Computers in Human Behavior	Data-centered Persuasion: Nudging User's Prosocial Behavior and Designing Social Innovation	10.1016/j.chb.2017.11.009	Design for Behavioral Changes	Human-computer Interaction	Human Autonomy through Technology		V	V
31	2018	Direito, A., Walsh, D., Hinbarji, M., Albatal, R., Tooley, M., Whittaker, R. and Maddison, R.	Health Education & Behavior	Using the Intervention Mapping and Behavioral Intervention Technology Frameworks: Development of an mHealth Intervention for Physical Activity and Sedentary Behavior Change	10.1177/1090198117742438	Behavioral Intervenntion Technologies	Healthcare	Human Autonomy through Technology		V
77	2018	Werkhoven, P., Kester, L. and Neerincx, M.	Proceedings of the 36th European Conference on Cognitive Ergonomics	Telling Autonomous Systems What to Do	10.1145/3232078.3232238	Daily Well-being in HCIs	Computer Science / Engineering	Human Autonomy through Technology	V	V
81	2018	Hassenzahl, M., Eckoldt, K., Diefenbach, S., Laschke, M., Lenz, E. and Kim, J.	International Journal of Design	Designing Moments of Meaning and Pleasure. Experience Design and Happiness	N/A	Daily Well-being in HCIs	Design	Human Autonomy through Technology			V
132	2018	Kocielnik, R., Avrahami, D., Marlow, J., Lu, D. and Hsieh, G.	Proceedings of the 2018 ACM Designing Interactive Systems Conference	Designing for Workplace Reflection: A Chat and Voice-Based Conversational Agent	10.1145/3196709.3196784	Design for Behavioral Changes	Human-computer Interaction	Human Autonomy through Technology		V	V
133	2018	Di Lascio, E.	Proceedings of the 2018 ACM International Joint Conference and 2018 International Symposium on Pervasive and Ubiquitous Computing and Wearable Computers	Emotion-Aware Systems for Promoting Human Well-being	10.1145/3267305.3267316	Daily Well-being in HCIs	Human-computer Interaction	Human Autonomy through Technology	V		V
156	2018	Katevas, K., Arapakis, I. and Pielot, M.	Proceedings of the 20th International Conference on Human-Computer Interaction with Mobile Devices and Services	Typical Phone Use Habits: Intense Use Does Not Predict Negative Well-being	10.1145/3229434.3229441	Design for Behavioral Changes	Human-computer Interaction	NA		V
164	2018	Zhang, X., Li, W., Chen, X. and Lu, S.	Proceedings of the ACM on Interactive, Mobile, Wearable and Ubiquitous Technologies	MoodExplorer: Towards Compound Emotion Detection via Smartphone Sensing	10.1145/3161414	Daily Well-being in HCIs	Human-computer Interaction	NA	V		V
169	2018	Peters, D., Calvo, R.A. and Ryan, R.M.	Frontiers in Psychology	Designing for Motivation, Engagement and Wellbeing in Digital Experience	10.3389/fpsyg.2018.00797	Daily Well-being in HCIs	Psychology	Human Autonomy through Technology		V	V
184	2018	Gabrielli, S., Hayas, C.L., Hjemdal, O., Ledertoug, M., Guðmundsdóttir, D.G., Ólafsdóttir, A.S., Zwiefka, A. and Fullaondo, A.	Proceedings of the 12th EAI International Conference on Pervasive Computing Technologies for Healthcare	The UPRIGHT Project: Designing and Validating Resilience-Based Interventions for Promoting Mental Wellbeing in Early Adolescence	10.1145/3240925.3240955	Design for Behavioral Changes	Design	NA			V
196	2018	Sidner, C.L., Bickmore, T., Nooraie, B., Rich, C., Ring, L., Shayganfar, M. and Vardoulakis, L.	ACM Transactions on Interactive Intelligent Systems	Creating New Technologies for Companionable Agents to Support Isolated Older Adults	10.1145/3213050	Daily Well-being in HCIs	Human-computer Interaction	Human Autonomy through Technology		V
198	2018	Knowles, B., Smith-Renner, A., Poursabzi-Sangdeh, F., Lu, D. and Alabi, H.	Communications of the ACM	Uncertainty in Current and Future Health Wearables	10.1145/3199201	Daily Well-being in HCIs	Human-computer Interaction	Human Autonomy through Technology			V
200	2018	Ziegler, D., Pollmann, K., Schüle, M., Kuhn, M. and Fronemann, N.	Proceedings of the 10th Nordic Conference on Human-Computer Interaction	Mobility Experience Types: Towards Designing a Positive Personal Commuting Experience	10.1145/3240167.3240234	Design for Behavioral Changes	Design	NA		V
201	2018	Klapperich, H., Laschke, M. and Hassenzahl, M.	Proceedings of the 10th Nordic Conference on Human-Computer Interaction	The Positive Practice Canvas: Gathering Inspiration for Wellbeing-driven Design	10.1145/3240167.3240209	Daily Well-being in HCIs	Design	NA			V
8	2019	Rutjes, H., Willemsen, M.C. and IJsselsteijn, W.A.	Proceedings of the 2019 CHI Conference on Human Factors in Computing Systems	Beyond Behavior: The Coach's Perspective on Technology in Health Coaching	10.1145/3290605.3300900	Design for Behavioral Changes	Human-computer Interaction	Human Autonomy through Technology		V
17	2019	Gaggioli, A., Villani, D., Serino, S., Banos, R. and Botella, C.	Frontiers in Psychology	Positive Technology: Designing E-experiences for Positive Change	10.3389/fpsyg.2019.01571	Design for Behavioral Changes	Psychology	Human Autonomy through Technology	V	V	V
95	2019	Andrews, J.A., Brown, L.J., Hawley, M.S. and Astell, A.J.	Journal of Medical Internet Research	Older Adults’ Perspectives on Using Digital Technology to Maintain Good Mental Health: Interactive Group Study	10.2196/11694	Daily Well-being in HCIs	Healthcare	Human Autonomy through Technology	V		V
97	2019	Russ, T.C., Woelbert, E., Davis, K.A., Hafferty, J.D., Ibrahim, Z., Inkster, B., John, A., Lee, W., Maxwell, M., McIntosh, A.M. and Stewart, R.	Nature Human Behaviour	How Data Science Can Advance Mental Health Research	10.1038/s41562-018-0470-9	Daily Well-being in HCIs	Healthcare	NA		V	V
111	2019	Forkan, A.R.M., Branch, P., Jayaraman, P.P. and Ferretto, A	ACM Transactions on Social Computing	An Internet-of-Things Solution to Assist Independent Living and Social Connectedness in Elderly	10.1145/3363563	Daily Well-being in HCIs	Human-computer Interaction	Human Autonomy through Technology		V	V
112	2019	Reščič, N., Valenčič, E., Mlinarič, E., Seljak, B.K. and Luštrek, M.	Adjunct Proceedings of the 2019 ACM International Joint Conference on Pervasive and Ubiquitous Computing and Proceedings of the 2019 ACM International Symposium on Wearable Computers	Mobile Nutrition Monitoring for Well-being	10.1145/3341162.3347076	Daily Well-being in HCIs	Human-computer Interaction	Human Autonomy through Technology		V	V
113	2019	Katsumata, K., Noda, Y., Isokawa, N., Katayama, S., Okoshi, T. and Nakazawa, J.	Adjunct Proceedings of the 2019 ACM International Joint Conference on Pervasive and Ubiquitous Computing and Proceedings of the 2019 ACM International Symposium on Wearable Computers	SleepThermo: The Affect of In-cloth Monitored Body Temperature Change During Sleep on Human Well-being	10.1145/3341162.3347079	Daily Well-being in HCIs	Human-computer Interaction	Technological Autonomy from Human Control	V	V
114	2019	Rony, R.J. and Ahmed, N.	Adjunct Proceedings of the 2019 ACM International Joint Conference on Pervasive and Ubiquitous Computing and Proceedings of the 2019 ACM International Symposium on Wearable Computers	Understanding Drivers Wellbeing: Quantitative Study Analysis and Wearable Experiment	10.1145/3341162.3344830	Daily Well-being in HCIs	Human-computer Interaction	Technological Autonomy from Human Control		V
126	2019	Klapperich, H., Laschke, M., Hassenzahl, M., Becker, M., Cürlis, D., Frackenpohl, T., Köhler, H., Ludwigs, K. and Tippkämper, M.	In Design for Wellbeing	Mind the Gap: A Social Practice Approach to Wellbeing-driven Design	N/A	Daily Well-being in HCIs	Design	NA			V
134	2019	Wiese, L., Pohlmeyer, A. and Hekkert, P.	Proceedings of the 2019 ACM Designing Interactive Systems Conference	Activities as a Gateway to Sustained Subjective Well-Being Mediated by Products	10.1145/3322276.3322297	Daily Well-being in HCIs	Design	NA			V
135	2019	Van De Werff, T., Van Lotringen, C., Van Essen, H. and Eggen, B.	Proceedings of the 2019 CHI Conference on Human Factors in Computing Systems	Design Considerations for Interactive Office Lighting: Interface Characteristics, Shared and Hybrid Control	10.1145/3290605.3300640	Daily Well-being in HCIs	Human-computer Interaction	Human Autonomy through Technology		V	V
136	2019	Ding, X., Jiang, Y., Qin, X., Chen, Y., Zhang, W. and Qi, L.	Proceedings of the 2019 CHI Conference on Human Factors in Computing Systems	Reading Face, Reading Health: Exploring Face Reading Technologies for Everyday Health	10.1145/3290605.3300435	Design for Behavioral Changes	Human-computer Interaction	NA	V		V
137	2019	Monge Roffarello, A. and De Russis, L.	Proceedings of the 2019 CHI Conference on Human Factors in Computing Systems	The Race Towards Digital Wellbeing: Issues and Opportunities	10.1145/3290605.3300616	Design for Behavioral Changes	Human-computer Interaction	Technological Autonomy from Human Control		V
160	2019	Pawlowski, J.M., Geisler, S. and Nurhas, I.	Proceedings of the 5th International ACM In-Cooperation HCI and UX Conference	Towards Humane Digitization: A Wellbeing-driven Process of Personas Creation	10.1145/3328243.3328247	Daily Well-being in HCIs	Human-computer Interaction	Human Autonomy through Technology	V
172	2019	Orben, A. and Przybylski, A.K.	Nature Human Behaviour	The Association between Adolescent Well-being and Digital Technology Use	10.1038/s41562-018-0506-1	Daily Well-being in HCIs	Healthcare	NA			V
52	2020	Liu, J.	Proceedings of the 2020 Conference on Artificial Intelligence and Healthcare	Artificial Intelligence and Data Analytics Applications in Healthcare General Review and Case Studies	10.1145/3433996.3434006	Design for Behavioral Changes	Healthcare	NA			V
58	2020	Søndergaard, M.L.J.	ACM Transactions on Computer-Human Interaction	Troubling Design: A Design Program for Designing with Women's Health	10.1145/3397199	Daily Well-being in HCIs	Human-computer Interaction	NA	V
72	2020	Ahmad, E.	International Journal of Advanced Computer Science and Applications	Meezaj: An Interactive System for Real-time Mood Measurement and Reflection based on Internet of Things	10.14569/IJACSA.2020.0111177	Design for Behavioral Changes	Computer Science / Engineering	Technological Autonomy from Human Control		V
75	2020	Wang, L. and Miller, L.C.	Health Communication	Just-in-the-moment Adaptive Interventions (JITAI): A Meta-analytical Review	10.1080/10410236.2019.1652388	Behavioral Intervenntion Technologies	Healthcare	NA			V
82	2020	Peters, D., Ahmadpour, N. and Calvo, R.A.	Multimodal Technologies and Interaction	Tools for Wellbeing-supportive Design: Features, Characteristics, and Prototypes	10.3390/mti4030040	Daily Well-being in HCIs	Design	Human Autonomy through Technology			V
102	2020	Golbeck, J.	12th ACM Conference on Web Science Companion	Improving Emotional Well-Being on Social Media with Collaborative Filtering	10.1145/3394332.3402833	Daily Well-being in HCIs	Human-computer Interaction	Technological Autonomy from Human Control		V
105	2020	Nosakhare, E. and Picard, R.	ACM Transactions on Computing for Healthcare	Toward Assessing and Recommending Combinations of Behaviors for Improving Health and Well-Being	10.1145/3368958	Design for Behavioral Changes	Human-computer Interaction	Human Autonomy through Technology	V	V
107	2020	Shneiderman, B.	ACM Transactions on Interactive Intelligent Systems	Bridging the Gap Between Ethics and Practice: Guidelines for Reliable, Safe, and Trustworthy Human-centered AI Systems	10.1145/3419764	Daily Well-being in HCIs	Human-computer Interaction	Human Autonomy through Technology		V	V
158	2020	Rhim, S., Lee, U. and Han, K.	Proceedings of the 28th ACM Conference on User Modeling, Adaptation and Personalization	Tracking and Modeling Subjective Well-Being Using Smartphone-Based Digital Phenotype	10.1145/3340631.3394855	Daily Well-being in HCIs	Human-computer Interaction	NA	V
166	2020	Burr, C., Taddeo, M. and Floridi, L.	Science and Engineering Ethics	The Ethics of Digital Well-being: A Thematic Review	10.1007/s11948-020-00175-8	Daily Well-being in HCIs	Human-computer Interaction	NA			V
178	2020	Raff, S., Wentzel, D. and Obwegeser, N.	Journal of Product Innovation Management	Smart Products: Conceptual Review, Synthesis, and Research Directions	10.1111/jpim.12544	Daily Well-being in HCIs	Design	Human Autonomy through Technology	V	V	V
3	2021	Torkamaan, H. and Ziegler, J.	Adjunct Proceedings of the 2021 ACM International Joint Conference on Pervasive and Ubiquitous Computing and Proceedings of the 2021 ACM International Symposium on Wearable Computers	Integrating Behavior Change and Persuasive Design Theories into an Example Mobile Health Recommender System	10.1145/3460418.3479330	Behavioral Intervenntion Technologies	Human-computer Interaction	Technological Autonomy from Human Control	V
6	2021	Shin, Y. and Yoon, J.	Adjunct Publication of the 23rd International Conference on Mobile Human-Computer Interaction	Towards Designing Human-Centered Time Management Interfaces: The Development of 14 UX Design Guidelines for Time-related Experiences in Mobile HCI	10.1145/3447527.3474861	Design for Behavioral Changes	Human-computer Interaction	Human Autonomy through Technology	V	V
57	2021	Preum, S.M., Munir, S., Ma, M., Yasar, M.S., Stone, D.J., Williams, R., Alemzadeh, H. and Stankovic, J.A.	ACM Computing Surveys	A Review of Cognitive Assistants for Healthcare: Trends, Prospects, and Future Directions	10.1145/3419368	Behavioral Intervenntion Technologies	Human-computer Interaction	Technological Autonomy from Human Control	V	V
60	2021	Balasubramanian, G. V., Beaney, P. and Chambers, R.	BMC Geriatrics	Digital Personal Sssistants Are Smart Ways for Assistive Technology to Aid the Health and Wellbeing of Patients and Carers	10.1186/s12877-021-02436-y	Behavioral Intervenntion Technologies	Human-computer Interaction	Human Autonomy through Technology			V
62	2021	Shin, Y., Kim, C. and Yoon, J.	Congress of the International Association of Societies of Design Research	Behavioural Intervention Technology in UX Design: Conceptual Review, Synthesis, and Research Direction	10.1007/978-981-19-4472-7_31	Behavioral Intervenntion Technologies	Human-computer Interaction	Human Autonomy through Technology	V	V	V
67	2021	Ayobi, A., Stawarz, K., Katz, D., Marshall, P., Yamagata, T., Santos-Rodriguez, R., Flach, P. and O'Kane, A.A.	Proceedings of the ACM on Human-Computer Interaction	Co-Designing Personal Health? Multidisciplinary Benefits and Challenges in Informing Diabetes Self-Care Technologies	10.1145/3479601	Behavioral Intervenntion Technologies	Human-computer Interaction	Technological Autonomy from Human Control		V
71	2021	Sequeiros, H., Oliveira, T. and Thomas, M.A.	Information Systems Frontiers	The Impact of IoT Smart Home Services on Psychological Well-being	10.1007/s10796-021-10118-8	Daily Well-being in HCIs	Computer Science / Engineering	Technological Autonomy from Human Control		V
79	2021	Al-Shargabi, B. and Abuarqoub, S.	The 4th International Conference on Future Networks and Distributed Systems	IoT-Enabled Healthcare: Benefits, Issues and Challenges	10.1145/3440749.3442596	Design for Behavioral Changes	Healthcare	NA			V
83	2021	Peters, D. and Ahmadpour, N.	Proceedings of the 32nd Australian Conference on Human-Computer Interaction	Digital Wellbeing Through Design: Evaluation of A Professional Development Workshop on Wellbeing-supportive Design	10.1145/3441000.3441008	Daily Well-being in HCIs	Design	Human Autonomy through Technology	V		V
84	2021	Bertrandias, L., Ben, L. O. W. E., Sadik-Rozsnyai, O. and Carricano, M.	Technological Forecasting and Social Change	Delegating Decision-making to Autonomous Products: A Value Model Emphasizing the Role of Well-being	10.1016/j.techfore.2021.120846	Daily Well-being in HCIs	Design	Technological Autonomy from Human Control		V
138	2021	Charmaraman, L.	Proceedings of the 2021 CHI Conference on Human Factors in Computing Systems	Prototyping for Social Wellbeing with Early Social Media Users: Belonging, Experimentation, and Self-Care	10.1145/3411764.3445332	Daily Well-being in HCIs	Human-computer Interaction	NA		V
159	2021	Maharjan, R., Rohani, D.A., Bækgaard, P., Bardram, J. and Doherty, K.	Proceedings of the 3rd Conference on Conversational User Interfaces	Can We Talk? Design Implications for the Questionnaire-Driven Self-Report of Health and Wellbeing via Conversational Agent	10.1145/3469595.3469600	Daily Well-being in HCIs	Human-computer Interaction	NA			V
162	2021	Mitchell, E.G., Maimone, R., Cassells, A., Tobin, J.N., Davidson, P., Smaldone, A.M. and Mamykina, L	Proceedings of the ACM on Human-Computer Interaction	Automated vs. Human Health Coaching: Exploring Participant and Practitioner Experiences	10.1145/3449173	Behavioral Intervenntion Technologies	Human-computer Interaction	Technological Autonomy from Human Control			V
163	2021	Kuoppamäki, S., Tuncer, S., Eriksson, S. and McMillan, D.	Proceedings of the ACM on Interactive, Mobile, Wearable and Ubiquitous Technologies	Designing Kitchen Technologies for Ageing in Place: A Video Study of Older Adults' Cooking at Home	10.1145/3463516	Daily Well-being in HCIs	Human-computer Interaction	Human Autonomy through Technology		V
167	2021	Almourad, M. B., Alrobai, A., Skinner, T., Hussain, M. and Ali, R.	Technology in Society	Digital Wellbeing Tools through Users Lens	10.1016/j.techsoc.2021.101778	Design for Behavioral Changes	Human-computer Interaction	Human Autonomy through Technology			V
173	2021	Büchi, M.	New Media & Society	Digital Well-being Theory and Research	10.1177/14614448211056851	Daily Well-being in HCIs	Psychology	NA			V
9	2022	Xu, X., Zou, T., Xiao, H., Li, Y., Wang, R., Yuan, T., Wang, Y., Shi, Y., Mankoff, J. and Dey, A.K.	Proceedings of the 2022 CHI Conference on Human Factors in Computing Systems	TypeOut: Leveraging Just-in-Time Self-Affirmation for Smartphone Overuse Reduction	10.1145/3491102.3517476	Design for Behavioral Changes	Human-computer Interaction	Human Autonomy through Technology		V
18	2022	Machado-Jaimes, L.G., Bustamante-Bello, M.R., Argüelles-Cruz, A.J. and Alfaro-Ponce, M.	Sensors	Development of an Intelligent System for the Monitoring and Diagnosis of the Well-Being	10.3390/s22249719	Behavioral Intervenntion Technologies	Computer Science / Engineering	Technological Autonomy from Human Control	V	V
29	2022	Barony Sanchez, R.H., Bergeron-Drolet, L.A., Sasseville, M. and Gagnon, M.P.	Frontiers in Medical Technology	Engaging Patients and Citizens in Digital Health Technology Development through the Virtual Space	10.3389/fmedt.2022.958571	Behavioral Intervenntion Technologies	Healthcare	NA	V
40	2022	Philippe, T.J., Sikder, N., Jackson, A., Koblanski, M.E., Liow, E., Pilarinos, A. and Vasarhelyi, K.	JMIR Mental Health	Digital Health Interventions for Delivery of Mental Health Care: Systematic and Comprehensive Meta-review	10.2196/35159	Behavioral Intervenntion Technologies	Healthcare	Human Autonomy through Technology			V
49	2022	Ball, H.L. and Keegan, A.A.	NPJ Digital Medicine	Digital Health Tools to Support Parents with Parent-infant Sleep and Mental Well-being	10.1038/s41746-022-00732-4	Daily Well-being in HCIs	Healthcare	Human Autonomy through Technology		V
51	2022	Milne-Ives, M., Selby, E., Inkster, B., Lam, C. and Meinert, E.	PLOS Digit Health	Artificial Intelligence and Machine Learning in Mobile Apps for Mental Health: A Scoping Review	10.1371/journal.pdig.0000079	Design for Behavioral Changes	Healthcare	NA			V
53	2022	Kim, T., Kim, H., Lee, H.Y., Goh, H., Abdigapporov, S., Jeong, M., Cho, H., Han, K., Noh, Y., Lee, S.J. and Hong, H.	Proceedings of the 2022 CHI Conference on Human Factors in Computing Systems	Prediction for Retrospection: Integrating Algorithmic Stress Prediction into Personal Informatics Systems for College Students’ Mental Health	10.1145/3491102.3517701	Behavioral Intervenntion Technologies	Healthcare	Technological Autonomy from Human Control		V
59	2022	Eagle, T., Blau, C., Bales, S., Desai, N., Li, V. and Whittaker, S.	ACM Transactions on Interactive Intelligent Systems	“I don’t know what you mean by `I am anxious'”: A New Method for Evaluating Conversational Agent Responses to Standardized Mental Health Inputs for Anxiety and Depression	10.1145/3488057	Behavioral Intervenntion Technologies	Human-computer Interaction	Technological Autonomy from Human Control			V
70	2022	Polanco-Diges, L., Saura, J.R. and Pinto, P.	Journal of Tourism, Sustainability and Well-being	Setting the Relationship between Human-Centered Approaches and Users’ Digital Well-being: A Review	10.34623/8pjt-1c64	Daily Well-being in HCIs	Business	Human Autonomy through Technology	V
73	2022	Sieger, L.N., Hermann, J., Schomäcker, A., Heindorf, S., Meske, C., Hey, C.C. and Doğangün, A.	Proceedings of the 10th International Conference on Human-Agent Interaction	User Involvement in Training Smart Home Agents: Increasing Perceived Control and Understanding	10.1145/3527188.3561914	Daily Well-being in HCIs	Computer Science / Engineering	Human Autonomy through Technology		V
74	2022	Karim, R., Zhang, Y., Alves-Oliveira, P., Björling, E.A. and Cakmak, M.	Proceedings of the 2022 ACM/IEEE International Conference on Human-Robot Interaction	Community-Based Data Visualization for Mental Well-being with a Social Robot	10.1109/HRI53351.2022.9889415	Daily Well-being in HCIs	Computer Science / Engineering	Human Autonomy through Technology			V
78	2022	Newn, J., Kelly, R.M., D'Alfonso, S. and Lederman, R.	Proceedings of the ACM on Interactive, Mobile, Wearable and Ubiquitous Technologies	Examining and Promoting Explainable Recommendations for Personal Sensing Technology Acceptance	10.1145/3550297	Design for Behavioral Changes	Human-computer Interaction	Human Autonomy through Technology	V		V
80	2022	Navarro-Alamán, J., Lacuesta, R., García-Magariño, I. and Lloret, J.	Applied Sciences	EmotIoT: An IoT System to Improve Users’ Wellbeing	10.3390/app12125804	Daily Well-being in HCIs	Design	Technological Autonomy from Human Control	V		V
87	2022	Götzl, C., Hiller, S., Rauschenberg, C., Schick, A., Fechtelpeter, J., Fischer Abaigar, U., Koppe, G., Durstewitz, D., Reininghaus, U. and Krumm, S.	Child Adolesc Psychiatry Ment Health	Artificial Intelligence-informed Mobile Mental Health Apps for Young People: A Mixed-methods Approach on Users' and Stakeholders' Perspectives	10.1186/s13034-022-00522-6	Design for Behavioral Changes	Healthcare	NA		V
88	2022	Thomas, N.M., Choudhari, S.G., Gaidhane, A.M., Syed, Z.Q., Thomas, N. and Gaidhane, A.	Cureus	Digital Wellbeing': The Need of the Hour in Today's Digitalized and Technology Driven World!	10.7759/cureus.27743	Daily Well-being in HCIs	Healthcare	Technological Autonomy from Human Control			V
89	2022	Dienlin, T. and Johannes, N.	Dialogues in Clinical Neuroscience	The Impact of Digital Technology Use on Adolescent Well-being	10.31887/DCNS.2020.22.2/tdienlin	Daily Well-being in HCIs	Healthcare	NA	V		V
92	2022	McCloud, R., Perez, C., Bekalu, M.A. and Viswanath, K.	JMIR Aging	Using Smart Speaker Technology for Health and Well-being in an Older Adult Population: Pre-Post Feasibility Study	10.2196/33498	Daily Well-being in HCIs	Healthcare	Human Autonomy through Technology	V	V
93	2022	Almoallim, S. and Sas, C.	JMIR Formative Research	Toward Research-Informed Design Implications for Interventions Limiting Smartphone Use: Functionalities Review of Digital Well-being Apps	10.2196/31730	Design for Behavioral Changes	Healthcare	Technological Autonomy from Human Control		V	V
94	2022	Smits, M., Kim, C.M., Van Goor, H. and Ludden, G.D.	Journal of Medical Internet Research	From Digital Health to Digital Well-being: Systematic Scoping Review	10.2196/33787	Daily Well-being in HCIs	Healthcare	NA	V	V	V
99	2022	Sen, K., Prybutok, G. and Prybutok, V.	SSM-population Health	The Use of Digital Technology for Social Wellbeing Reduces Social Isolation in Older Adults: A Systematic Review	10.1016/j.ssmph.2021.101020	Daily Well-being in HCIs	Healthcare	Human Autonomy through Technology			V
104	2022	Bhattacharjee, A., Pang, J., Liu, A., Mariakakis, A. and Williams, J.J.	ACM Transactions on Computer-Human Interaction	Design Implications for One-Way Text Messaging Services that Support Psychological Wellbeing	10.1145/3569888	Design for Behavioral Changes	Human-computer Interaction	NA	V
106	2022	Lin, Y.L. and Lee, S.W.	ACM Transactions on Interactive Intelligent Systems	A Personalized Interaction Mechanism Framework for Micro-moment Recommender Systems	10.1145/3569586	Daily Well-being in HCIs	Human-computer Interaction	Technological Autonomy from Human Control		V
108	2022	Koulouri, T., Macredie, R.D. and Olakitan, D.	ACM Transactions on Interactive Intelligent Systems	Chatbots to Support Young Adults’ Mental Health: An Exploratory Study of Acceptability	10.1145/3485874	Daily Well-being in HCIs	Human-computer Interaction	Human Autonomy through Technology			V
109	2022	Maharjan, R., Doherty, K., Rohani, D.A., Bækgaard, P. and Bardram, J.E.	ACM Transactions on Interactive Intelligent Systems	Experiences of a Speech-enabled Conversational Agent for the Self-report of Well-being among People Living with Affective Disorders: An In-the-Wild Study	10.1145/3484508	Daily Well-being in HCIs	Human-computer Interaction	NA			V
110	2022	Kocaballi, A.B., Laranjo, L., Clark, L., Kocielnik, R., Moore, R.J., Liao, Q.V. and Bickmore, T.	ACM Transactions on Interactive Intelligent Systems	Special Issue on Conversational Agents for Healthcare and Wellbeing	10.1145/3532860	Daily Well-being in HCIs	Human-computer Interaction	Human Autonomy through Technology	V		V
119	2022	Curry, E., Heintz, F., Irgens, M., Smeulders, A.W. and Stramigioli, S.	Communications of the ACM	Partnership on AI, Data, and Robotics	10.1145/3513000	Daily Well-being in HCIs	Human-computer Interaction	Technological Autonomy from Human Control		V
127	2022	Gilbert, M. and Zachry, M.	International Conference on Human-Computer Interaction	Digital Wellbeing and “Meaningless” Interactions with Mobile Devices	10.1007/978-3-031-05431-0_17	Daily Well-being in HCIs	Human-computer Interaction	Human Autonomy through Technology			V
139	2022	Docherty, N. and Biega, A.J.	Proceedings of the 2022 CHI Conference on Human Factors in Computing Systems	(Re)Politicizing Digital Well-Being: Beyond User Engagements	10.1145/3491102.3501857	Daily Well-being in HCIs	Human-computer Interaction	Human Autonomy through Technology		V	V
140	2022	Ernala, S.K., Burke, M., Leavitt, A. and Ellison, N.B.	Proceedings of the 2022 CHI Conference on Human Factors in Computing Systems	Mindsets Matter: How Beliefs About Facebook Moderate the Association Between Time Spent and Well-Being	10.1145/3491102.3517569	Daily Well-being in HCIs	Human-computer Interaction	NA			V
141	2022	Grace, K., Finch, E., Gulbransen-Diaz, N. and Henderson, H.	Proceedings of the 2022 CHI Conference on Human Factors in Computing Systems	Q-Chef: The Impact of Surprise-eliciting Systems on Food-related Decision-making	10.1145/3491102.3501862	Design for Behavioral Changes	Human-computer Interaction	Technological Autonomy from Human Control		V	V
142	2022	Das Swain, V., Chen, V., Mishra, S., Mattingly, S.M., Abowd, G.D. and De Choudhury, M.	Proceedings of the 2022 CHI Conference on Human Factors in Computing Systems	Semantic Gap in Predicting Mental Wellbeing through Passive Sensing	10.1145/3491102.3502037	Daily Well-being in HCIs	Human-computer Interaction	NA			V
143	2022	Garg, R., Cui, H., Seligson, S., Zhang, B., Porcheron, M., Clark, L., Cowan, B.R. and Beneteau, E.	Proceedings of the 2022 CHI Conference on Human Factors in Computing Systems	The Last Decade of HCI Research on Children and Voice-based Conversational Agents	10.1145/3491102.3502016	Daily Well-being in HCIs	Human-computer Interaction	Human Autonomy through Technology	V		V
144	2022	Monge Roffarello, A., De Russis, L., Schwartz, R.X. and Apostolellis, P.	Proceedings of the 2022 International Conference on Advanced Visual Interfaces	Designing for Meaningful Interactions and Digital Wellbeing	10.1145/3531073.3535255	Design for Behavioral Changes	Human-computer Interaction	Human Autonomy through Technology			V
165	2022	Fu, Y., Michelson, R., Lin, Y., Nguyen, L.K., Tayebi, T.J. and Hiniker, A.	Proceedings of the ACM on Interactive, Mobile, Wearable and Ubiquitous Technologies	Social Emotional Learning with Conversational Agents: Reviewing Current Designs and Probing Parents' Ideas for Future Ones	10.1145/3534622	Daily Well-being in HCIs	Human-computer Interaction	Human Autonomy through Technology			V
174	2022	Boyd, K., Potts, C., Bond, R., Mulvenna, M., Broderick, T., Burns, C., Bickerdike, A., Mctear, M., Kostenius, C., Vakaloudis, A. and Dhanapala, I.	Proceedings of the 33rd European Conference on Cognitive Ergonomics	Usability Testing and Trust Analysis of a Mental Health and Wellbeing Chatbot	10.1145/3552327.3552348	Design for Behavioral Changes	Psychology	Technological Autonomy from Human Control			V
1	2023	Salazar-Cardona, J.A., Cano, S., Gutiérrez-Vela, F.L. and Arango, J.	Sensors	Designing a Tangible User Interface (TUI) for the Elderly Based on Their Motivations and Game Elements	10.3390/s23239513	Daily Well-being in HCIs	Design	Human Autonomy through Technology	V
4	2023	Debackere, F., Clavel, C., Roren, A., Tran, V.T., Messai, Y., Rannou, F., Nguyen, C. and Martin, J.C.	Adjunct Proceedings of the 31st ACM Conference on User Modeling, Adaptation and Personalization	Design Framework for the Development of Tailored Behavior Change Technologies	10.1145/3563359.3596984	Behavioral Intervenntion Technologies	Design	Human Autonomy through Technology	V	V
5	2023	Wecker, A.J., Kuflik, T., Goldberg, T., Lanir, J. and Tabashi, T.	Adjunct Proceedings of the 31st ACM Conference on User Modeling, Adaptation and Personalization	Using Recommendations to Affect Social Change in Cultural Heritage: Should We and How?	10.1145/3563359.3596663	Design for Behavioral Changes	Human-computer Interaction	Technological Autonomy from Human Control			V
10	2023	Shin, J.Y., Li, T., Peng, W. and Lee, H.R.	Proceedings of the 2023 ACM Designing Interactive Systems Conference	Bedtime Pals: A Deployment Study of Sleep Management Technology for Families with Young Children	10.1145/3563657.3596068	Design for Behavioral Changes	Human-computer Interaction	Human Autonomy through Technology	V	V
11	2023	Wang, W., Ding, X. and Hirskyj-Douglas, I.	Proceedings of the 2023 ACM Designing Interactive Systems Conference	Everyday Space as an Interface for Health Data Engagement: Designing Tangible Displays of Stress Data	10.1145/3563657.3596096	Design for Behavioral Changes	Design	Human Autonomy through Technology		V	V
14	2023	Alipour, M., Tourchi Moghaddam, M., Vaidhyanathan, K. and Baun Kjærgaard, M.	Proceedings of the 31st ACM Conference on User Modeling, Adaptation and Personalization	Toward Changing Users behavior with Emotion-based Adaptive Systems	10.1145/3565472.3595614	Design for Behavioral Changes	Human-computer Interaction	Technological Autonomy from Human Control	V	V
15	2023	Sun, L.	BMC Psychology	Social Media Usage and Students' Social Anxiety, Loneliness and Well-being: Does Digital Mindfulness-based Intervention Effectively Work?	10.1186/s40359-023-01398-7	Design for Behavioral Changes	Psychology	Human Autonomy through Technology			V
16	2023	Morrow, E., Zidaru, T., Ross, F., Mason, C., Patel, K.D., Ream, M. and Stockley, R.	Frontiers in Psychology	Artificial Intelligence Technologies and Compassion in Healthcare: A Systematic Scoping Review	10.3389/fpsyg.2022.971044	Design for Behavioral Changes	Psychology	Human Autonomy through Technology	V	V	V
20	2023	Hamdoun, S., Monteleone, R., Bookman, T. and Michael, K.	IEEE Technology and Society Magazine	AI-based and Digital Mental Health Apps: Balancing Need and Risk	10.1109/MTS.2023.3241309	Behavioral Intervenntion Technologies	Computer Science / Engineering	Technological Autonomy from Human Control	V	V
22	2023	Abdul Rahman, H., Kwicklis, M., Ottom, M., Amornsriwatanakul, A., H. Abdul-Mumin, K., Rosenberg, M. and Dinov, I.D.	Bioengineering	Machine Learning-Based Prediction of Mental Well-Being Using Health Behavior Data from University Students	10.3390/bioengineering10050575	Design for Behavioral Changes	Healthcare	NA	V	V
23	2023	Hall, A.M., Aroori, S., Carroll, C.B., Meinert, E. and Allgar, V.	BMJ Open	Impact of Digital Technologies on Self-efficacy in People with Parkinson's: A Scoping Review Protocol	10.1136/bmjopen-2022-069929	Behavioral Intervenntion Technologies	Healthcare	NA			V
24	2023	Zhou, Z., Asghar, M.A., Nazir, D., Siddique, K., Shorfuzzaman, M. and Mehmood, R.M.	Cluster Computing	An AI-empowered Affect Recognition Model for Healthcare and Emotional Well-being Using Physiological Signals	10.1007/s10586-022-03705-0	Behavioral Intervenntion Technologies	Healthcare	NA	V
25	2023	Talukdar, D., De Deus, L.F. and Sehgal, N.	Cureus	The Evaluation of Remote Monitoring Technology Across Participants With Different Skin Tones	10.7759/cureus.45075	Behavioral Intervenntion Technologies	Healthcare	NA	V		V
30	2023	Yeung, A.W.K., Torkamani, A., Butte, A.J., Glicksberg, B.S., Schuller, B., Rodriguez, B., Ting, D.S., Bates, D., Schaden, E., Peng, H. and Willschke, H.	Frontiers in Public Health	The Promise of Digital Healthcare Technologies	10.3389/fpubh.2023.1196596	Behavioral Intervenntion Technologies	Healthcare	NA			V
32	2023	Higgins, O., Short, B.L., Chalup, S.K. and Wilson, R.L.	International Journal of Mental Health Nursing	Artificial Intelligence (AI) and Machine Learning (ML) based Decision Support Systems in Mental Health: An Integrative Review	10.1111/inm.13114	Behavioral Intervenntion Technologies	Healthcare	Human Autonomy through Technology		V
38	2023	Smith, N., Peters, D., Jay, C., Sandal, G.M., Barrett, E.C. and Wuebker, R.,	JMIR Formative Research	Off-World Mental Health: Considerations for the Design of Well-being-Supportive Technologies for Deep Space Exploration	10.2196/37784	Behavioral Intervenntion Technologies	Healthcare	NA		V
39	2023	Son, C., Hegde, S., Markert, C., Zahed, K. and Sasangohar, F.	JMIR Formative Research	Use of a Mobile Biofeedback App to Provide Health Coaching for Stress Self-management: Pilot Quasi-Experiment	10.2196/41018	Behavioral Intervenntion Technologies	Healthcare	NA			V
41	2023	Booth, F., Potts, C., Bond, R., Mulvenna, M., Kostenius, C., Dhanapala, I., Vakaloudis, A., Cahill, B., Kuosmanen, L. and Ennis, E.	JMIR mHealth and uHealth	A Mental Health and Well-Being Chatbot: User Event Log Analysis	10.2196/43052	Behavioral Intervenntion Technologies	Healthcare	Human Autonomy through Technology	V
43	2023	Elliot, D., Kuehl, K., DeFrancesco, C., McGinnis, W., Ek, S., Van Horne, A. and Kempany, K.G.	JMIR Research Protocols	Technology-Enabled Intervention to Enhance Mindfulness, Safety, and Health Promotion Among Corrections Professionals: Protocol for a Prospective Quasi-Experimental Trial	10.2196/45535	Behavioral Intervenntion Technologies	Healthcare	Human Autonomy through Technology			V
50	2023	Bond, R.R., Mulvenna, M.D., Potts, C., O’Neill, S., Ennis, E. and Torous, J.	NPJ Mental Health Resesarch	Digital Transformation of Mental Health Services	10.1038/s44184-023-00033-y	Behavioral Intervenntion Technologies	Healthcare	Human Autonomy through Technology	V	V
55	2023	Hun Lee, M., Siewiorek, D.P., Smailagic, A., Bernardino, A. and Bermudez i Badia, S.	User Modeling and User-Adapted Interaction	Design, Development, and Evaluation of an Interactive Personalized Social Robot to Monitor and Coach Post-stroke Rehabilitation Exercises	10.1007/s11257-022-09348-5	Behavioral Intervenntion Technologies	Healthcare	Technological Autonomy from Human Control			V
63	2023	Son, S. and Lim, Y.K.	Proceedings of the 2023 ACM Designing Interactive Systems Conference	Balancing Flexibility and Authority: Exploring Negotiation as an Interaction Strategy for Healthy Sleep Behaviors	10.1145/3563657.3596074	Behavioral Intervenntion Technologies	Human-computer Interaction	Human Autonomy through Technology	V
64	2023	Cajamarca, G., Herskovic, V., Dondighual, S., Fuentes, C. and Verdezoto, N.	Proceedings of the 2023 ACM Designing Interactive Systems Conference	Understanding how to Design Health Data Visualizations for Chilean Older Adults on Mobile Devices	10.1145/3563657.3596109	Behavioral Intervenntion Technologies	Human-computer Interaction	Human Autonomy through Technology	V
66	2023	Ruiz de Villa, A., Sottocornola, G., Coba, L., Maffei, G., Lucchesi, F., Guerreiro, J. and Skorulski, B.	Proceedings of the 31st ACM Conference on User Modeling, Adaptation and Personalization	Leveraging Causal Inference to Measure the Impact of a Mental Health App on Users’ Well-being	10.1145/3565472.3592967	Behavioral Intervenntion Technologies	Human-computer Interaction	NA	V	V
86	2023	Buckingham, S., Tu, G., Elliott, L., Poole, R., Walker, T., Bland, E. and Morrissey, K.,	BMC Public Health	Digital Competence and Psychological Wellbeing in a Social Housing Community: A Repeated Survey Study	10.1186/s12889-023-16875-2	Daily Well-being in HCIs	Healthcare	NA		V	V
90	2023	Havrda, M. and Klocek, A.	Evaluation and Program Planning	Well-being Impact Assessment of Artificial Intelligence - A Search for Causality and Proposal for an Open PLatform for Well-being Impact Assessment of AI Systems	10.1016/j.evalprogplan.2023.102294	Daily Well-being in HCIs	Healthcare	Human Autonomy through Technology			V
91	2023	Bhattacharya, S., Bhattacharya, S., Vallabh, V., Marzo, R.R., Juyal, R. and Gokdemir, O.	International Journal of Maternal and Child Health and AIDS	Digital Well-being Through the Use of Technology-A Perspective	10.21106/ijma.588	Daily Well-being in HCIs	Healthcare	Human Autonomy through Technology			V
98	2023	Alhejaili, R. and Alomainy, A.	Sensors	The Use of Wearable Technology in Providing Assistive Solutions for Mental Well-Being	10.3390/s23177378	Design for Behavioral Changes	Healthcare	Technological Autonomy from Human Control			V
115	2023	Seah, C.E., Sun, S., Zhang, Z., Porat, T., Waterhouse, A. and Calvo, R.A.	Adjunct Proceedings of the 2022 ACM International Joint Conference on Pervasive and Ubiquitous Computing and the 2022 ACM International Symposium on Wearable Computers	Using a User Centered Design Approach to Design Mindfulness Conversational Agent for Persons with Dementia and their Caregivers	10.1145/3544793.3563398	Design for Behavioral Changes	Human-computer Interaction	Human Autonomy through Technology	V
116	2023	Parra, M.O., Castro, L.A. and Favela, J.	Adjunct Proceedings of the 2023 ACM International Joint Conference on Pervasive and Ubiquitous Computing & the 2023 ACM International Symposium on Wearable Computing	Enhancing Well-being Through Food: A Conversational Agent for Mindful Eating and Cooking	10.1145/3594739.3610732	Design for Behavioral Changes	Human-computer Interaction	Human Autonomy through Technology		V
118	2023	Dhar, R., Kumar, A. and Karmakar, S.	Asian Journal of Medical Sciences	Smart Wearable Devices for Real-time Health Monitoring	10.3390/s23052479	Daily Well-being in HCIs	Human-computer Interaction	Technological Autonomy from Human Control		V
121	2023	Gui, X., Luo, Y., Ding, X., Abdullah, S., Dixon, E. and Bardzell, S.	Companion Publication of the 2023 ACM Designing Interactive Systems Conference	Designing for and Reflecting upon Resilience in Health and Wellbeing	10.1145/3563703.3591456	Daily Well-being in HCIs	Human-computer Interaction	NA			V
128	2023	Peters, D.	International Journal of Human-Computer Interaction	Wellbeing Supportive Design – Research-Based Guidelines for Supporting Psychological Wellbeing in User Experience	10.1080/10447318.2022.2089812	Daily Well-being in HCIs	Design	Human Autonomy through Technology			V
129	2023	Alslaity, A., Chan, G. and Orji, R.	Frontiers in Artificial Intelligence	A Panoramic View of Personalization based on Individual Differences in Persuasive and Behavior Change Interventions	10.3389/frai.2023.1125191	Design for Behavioral Changes	Human-computer Interaction	Human Autonomy through Technology	V
145	2023	Miller, N., Stepanova, E.R., Desnoyers-Stewart, J., Adhikari, A., Kitson, A., Pennefather, P., Quesnel, D., Brauns, K., Friedl-Werner, A., Stahn, A. and Riecke, B.E.	Proceedings of the 2023 ACM Designing Interactive Systems Conference	Awedyssey: Design Tensions in Eliciting Self-transcendent Emotions in Virtual Reality to Support Mental Well-being and Connection	10.1145/3563657.3595998	Daily Well-being in HCIs	Human-computer Interaction	Human Autonomy through Technology		V
146	2023	Tan, F.F.Y., Ram, A., Haigh, C. and Zhao, S.	Proceedings of the 2023 ACM Designing Interactive Systems Conference	Mindful Moments: Exploring On-the-go Mindfulness Practice On Smart-glasses	10.1145/3563657.3596030	Daily Well-being in HCIs	Human-computer Interaction	Human Autonomy through Technology		V
147	2023	Spitale, M., Axelsson, M. and Gunes, H.	Proceedings of the 2023 ACM/IEEE International Conference on Human-Robot Interaction	Robotic Mental Well-being Coaches for the Workplace: An In-the-Wild Study on Form	10.1145/3568162.3577003	Design for Behavioral Changes	Human-computer Interaction	Technological Autonomy from Human Control			V
148	2023	Milton, A., Ajmani, L., DeVito, M.A. and Chancellor, S.	Proceedings of the 2023 CHI Conference on Human Factors in Computing Systems	“I See Me Here”: Mental Health Content, Community, and Algorithmic Curation on TikTok	10.1145/3544548.3581489	Daily Well-being in HCIs	Human-computer Interaction	Technological Autonomy from Human Control			V
149	2023	Bennett, D., Metatla, O., Roudaut, A. and Mekler, E.	Proceedings of the 2023 CHI Conference on Human Factors in Computing Systems	How does HCI Understand Human Agency and Autonomy	10.1145/3544548.3580651	Daily Well-being in HCIs	Human-computer Interaction	Human Autonomy through Technology			V
150	2023	Bhattacharjee, A., Williams, J.J., Meyerhoff, J., Kumar, H., Mariakakis, A. and Kornfield, R.	Proceedings of the 2023 CHI Conference on Human Factors in Computing Systems	Investigating the Role of Context in the Delivery of Text Messages for Supporting Psychological Wellbeing	10.1145/3544548.3580774	Design for Behavioral Changes	Human-computer Interaction	Human Autonomy through Technology	V	V
151	2023	Lukoff, K., Lyngs, U., Shirokova, K., Rao, R., Tian, L., Zade, H., Munson, S.A. and Hiniker, A.	Proceedings of the 2023 CHI Conference on Human Factors in Computing Systems	SwitchTube: A Proof-of-Concept System Introducing “Adaptable Commitment Interfaces” as a Tool for Digital Wellbeing	10.1145/3544548.3580703	Daily Well-being in HCIs	Human-computer Interaction	Technological Autonomy from Human Control			V
170	2023	Villamil, A. and Heshmati, S.	Frontiers in psychology	Engaging in the Good with Technology: A Framework for Examining Positive Technology Use	10.3389/fpsyg.2023.1175740	Design for Behavioral Changes	Psychology	Human Autonomy through Technology			V
12	2024	Axelsson, M., Spitale, M. and Gunes, H.	Proceedings of the 2024 ACM/IEEE International Conference on Human-Robot Interaction	"Oh, Sorry, I Think I Interrupted You": Designing Repair Strategies for Robotic Longitudinal Well-being Coaching	10.1145/3610977.3634948	Design for Behavioral Changes	Human-computer Interaction	Technological Autonomy from Human Control		V
13	2024	Kim, I. and Lee, U.	Proceedings of the 2024 CHI Conference on Human Factors in Computing Systems	Navigating User-System Gaps: Understanding User-Interactions in User-Centric Context-Aware Systems for Digital Well-being Intervention	10.1145/3613904.3641979	Design for Behavioral Changes	Human-computer Interaction	Technological Autonomy from Human Control	V	V
19	2024	Kazanskiy, N.L., Khonina, S.N. and Butt, M.A.	Sensors and Actuators A: Physical	A Review on Flexible Wearables-Recent Developments in Non-invasive Continuous Health Monitoring	10.1016/j.sna.2023.114993	Behavioral Intervenntion Technologies	Computer Science / Engineering	Technological Autonomy from Human Control		V
26	2024	Villegas Mejía, C., Remmerswaal, D., Engels, R.C., Ludden, G.D. and Boffo, M.	Digital Health	Macro-engagement in mHealth: Exploring User Engagement beyond the Screen	10.1177/20552076231225591	Behavioral Intervenntion Technologies	Healthcare	Technological Autonomy from Human Control	V	V
27	2024	Zhou, M., Cheng, Z., Sabran, K. and Zahari, Z.A.	Disability and Rehabilitation: Assistive Technology	User Interfaces for Older Adults to Support Social Interaction through Digital Technology: A Systematic Review Update	10.1080/17483107.2023.2294988	Daily Well-being in HCIs	Healthcare	Human Autonomy through Technology			V
28	2024	Trojan, A., Laurenzi, E., Jüngling, S., Roth, S., Kiessling, M., Atassi, Z., Kadvany, Y., Mannhart, M., Jackisch, C., Kullak-Ublick, G. and Witschel, H.F.	Frontiers in Digital Health	Towards an Early Warning System for Monitoring of Cancer Patients Using Hybrid Interactive Machine Learning	10.3389/fdgth.2024.1443987	Behavioral Intervenntion Technologies	Healthcare	NA	V
33	2024	Alberts, L., Lyngs, U. and Lukoff, K.	Interacting with Computers	Designing for Sustained Motivation: A Review of Self-Determination Theory in Behaviour Change Technologies	10.1093/iwc/iwae040	Behavioral Intervenntion Technologies	Design	Human Autonomy through Technology	V
34	2024	Bolpagni, M., Pardini, S. and Gabrielli, S.	Internet Interventions	Human centered Design of AI-powered Digital Therapeutics for Stress Prevention: Perspectives from Multi-stakeholders' Workshops about the SHIVA Solution	10.1016/j.invent.2024.100775	Behavioral Intervenntion Technologies	Healthcare	Human Autonomy through Technology	V
35	2024	Wang, X., Li, J., Liang, T., Hasan, W.U., Zaman, K.T., Du, Y., Xie, B. and Tao, C.	JMIR Aging	Promoting Personalized Reminiscence Among Cognitively Intact Older Adults Through an AI-Driven Interactive Multimodal Photo Album: Development and Usability Study	10.2196/49415	Daily Well-being in HCIs	Healthcare	Technological Autonomy from Human Control		V
36	2024	Lange, M., Lowe, A., Kayser, I. and Schaller, A.	JMIR AI	Approaches for the Use of AI in Workplace Health Promotion and Prevention: Systematic Scoping Review	10.2196/53506	Behavioral Intervenntion Technologies	Healthcare	Technological Autonomy from Human Control			V
37	2024	Straand, I.J., Følstad, A. and Wünsche, B.C.	JMIR Formative Research	A Web-Based Intervention to Support a Growth Mindset and Well-Being in Unemployed Young Adults: Development Study	10.2196/59158	Behavioral Intervenntion Technologies	Healthcare	NA	V
42	2024	Joshi, A., Kaur, K., Bhatt, A., Surapaneni, K.M., Grover, A. and Pandya, A.K.	JMIR Research Protocols	Design, Develop, and Pilot-Test a Digital Platform to Enhance Student Well-Being: Protocol for a Mixed-Methods Study	10.2196/39779	Behavioral Intervenntion Technologies	Healthcare	NA			V
44	2024	Wani, C., McCann, L., Lennon, M. and Radu, C.	Journal of Medical Internet Research	Digital Mental Health Interventions for Adolescents in Low- and Middle-Income Countries: Scoping Review	10.2196/51376	Behavioral Intervenntion Technologies	Healthcare	NA			V
45	2024	Brons, A., Wang, S., Visser, B., Kröse, B., Bakkes, S. and Veltkamp, R.	Journal of Medical Internet Research	Machine Learning Methods to Personalize Persuasive Strategies in mHealth Interventions That Promote Physical Activity: Scoping Review and Categorization Overview	10.2196/47774	Behavioral Intervenntion Technologies	Healthcare	Human Autonomy through Technology	V	V
46	2024	Austin, R.R., Jantraporn, R., Michalowski, M. and Marquard, J.	Journal of Nursing Scholarship	Machine Learning Methods to Discover Hidden Patterns in Well-being and Resilience for Healthy Aging	10.1111/jnu.13025	Behavioral Intervenntion Technologies	Healthcare	Technological Autonomy from Human Control		V
47	2024	Rosman, L., Lampert, R., Zhuo, S., Li, Q., Varma, N., Burg, M., Gaffey, A.E., Armbruster, T. and Gehi, A.	Journal of the American Heart Association	Wearable Devices, Health Care Use, and Psychological Well-Being in Patients With Atrial Fibrillation	10.1161/JAHA.123.033750	Behavioral Intervenntion Technologies	Healthcare	NA			V
48	2024	Pratama, R., Suhanda, R., Aini, Z., Nurjannah, N. and Geumpana, T.A.	Narra J	Application of Artificial Intelligence Technology in Monitoring Students' Health: Preliminary Results of Syiah Kuala Integrated Medical Monitoring (SKIMM)	10.52225/narra.v4i2.644	Behavioral Intervenntion Technologies	Healthcare	NA	V
54	2024	Liu, L., Pu, Y., Fan, J., Yan, Y., Liu, W., Luo, K., Wang, Y., Zhao, G., Chen, T., Puiu, P.D. and Huang, H.	Sensors	Wearable Sensors, Data Processing, and Artificial Intelligence in Pregnancy Monitoring: A Review	10.3390/s24196426	Behavioral Intervenntion Technologies	Healthcare	Technological Autonomy from Human Control		V
56	2024	Berardi, C., Antonini, M., Jordan, Z., Wechtler, H., Paolucci, F. and Hinwood, M.	BMC Health Services Research	Barriers and Facilitators to the Implementation of Digital Technologies in Mental Health Systems: A Qualitative Systematic Review to Inform a Policy Framework	10.1186/s12913-023-10536-1	Behavioral Intervenntion Technologies	Healthcare	NA			V
61	2024	Mishra, V., Hong, S. and Kotz, D.	Companion of the 2024 on ACM International Joint Conference on Pervasive and Ubiquitous Computing	Exploring the Relationship Between Intrinsic Motivation and Receptivity to mHealth Interventions	10.1145/3675094.3678498	Behavioral Intervenntion Technologies	Human-computer Interaction	Human Autonomy through Technology	V
65	2024	Wong, N., Jeong, S., Reddy, M., Stamatis, C.A., Lattie, E.G. and Jacobs, M.	Proceedings of the 2024 ACM Designing Interactive Systems Conference	Voice Assistants for Mental Health Services: Designing Dialogues with Homebound Older Adults	10.1145/3643834.3661536	Behavioral Intervenntion Technologies	Human-computer Interaction	Human Autonomy through Technology		V
68	2024	Neureiter, K., Broeckx, L., Garschall, M., Helsen, K. and Kropf, J.	Studies in Health Technology and Informatics	Supporting Well-Being: Exploring the Value of a Digital Coach for Older Adults in the Transition from Work to Retirement	10.3233/SHTI240008	Behavioral Intervenntion Technologies	Healthcare	Technological Autonomy from Human Control	V
69	2024	Filep, S., Kondja, A., Wong, C.C.K., Weber, K., Moyle, B.D. and Skavronskaya, L.	Journal of Hospitality Marketing & Management	The Role of Technology in Users’ Wellbeing: Conceptualizing Digital Wellbeing in Hospitality and Future Research Directions	10.1080/19368623.2023.2290626	Daily Well-being in HCIs	Business	Human Autonomy through Technology			V
85	2024	Chang, Y.C. and Yang, C.C.	Behavioral Sciences	Examining the Mechanisms of Virtual Reality Tourism's Impact on the Mental Well-Being of Long-Term Care Facility Residents: Perspectives on Presence and Flow	10.3390/bs14090781	Design for Behavioral Changes	Healthcare	NA			V
96	2024	Shao, Y., Wu, J., Xu, W. and Zhang, C.	Medicine	The Impact of Digital Technology Use on Adolescents' Subjective Well-being: The Serial Mediating Role of Flow and Learning Engagement	10.1097/MD.0000000000040123	Daily Well-being in HCIs	Healthcare	Human Autonomy through Technology	V		V
100	2024	Katsoulakis, E., Wang, Q., Wu, H., Shahriyari, L., Fletcher, R., Liu, J., Achenie, L., Liu, H., Jackson, P., Xiao, Y. and Syeda-Mahmood, T.	NPJ Digital Medicine	Digital Twins for Health: A Scoping Review	10.1038/s41746-024-01073-0	Daily Well-being in HCIs	Healthcare	NA			V
101	2024	Jin, G., Jiang, J. and Liao, H.	Scientific Reports	The Work Affective Well-being Under the Impact of AI	10.1038/s41598-024-75113-w	Daily Well-being in HCIs	Healthcare	NA			V
117	2024	Liu, F., Haddad, D.D. and Paradiso, J.	Adjunct Proceedings of the 37th Annual ACM Symposium on User Interface Software and Technology	MindCube: an Interactive Device for Gauging Emotions	10.1145/3672539.3686771	Daily Well-being in HCIs	Human-computer Interaction	NA			V
120	2024	Adler, D.A., Xu, X., Salekin, A., Mishra, V., Kwon, H., Sano, A., Abdullah, S., Bardram, J.E., Zhao, Y., Kalanadhabhatta, M. and Zhang, H.	Companion of the 2024 on ACM International Joint Conference on Pervasive and Ubiquitous Computing	9th International Workshop on Mental Health and Well-being: New Research Directions	10.1145/3675094.3677564	Daily Well-being in HCIs	Human-computer Interaction	NA			V
122	2024	Smith, C.E., Bezabih, A., Freed, D., Halperin, B.A., Wolf, S., Claisse, C., Li, J., Hoefer, M. and Rifat, M.R.	Companion Publication of the 2024 Conference on Computer-Supported Cooperative Work and Social Computing	(Un)designing AI for Mental and Spiritual Wellbeing	10.1145/3678884.3689132	Daily Well-being in HCIs	Human-computer Interaction	NA			V
123	2024	Arunasalam, A., Tong, J., Farrukh, H., Ozmen, M.O., Saha, K. and Celik, Z.B.	Companion Publication of the 2024 Conference on Computer-Supported Cooperative Work and Social Computing	Expectation Conformance in Online Sound Therapy: Designing Tools for Users of Mental Wellbeing Applications	10.1145/3678884.3681903	Design for Behavioral Changes	Human-computer Interaction	NA			V
124	2024	Lopes, R.M., Silva, A.F., Rodrigues, A.C.A. and Melo, V.	European Psychiatry	Chatbots for Well-Being: Exploring the Impact of Artificial Intelligence on Mood Enhancement and Mental Health	10.1192/j.eurpsy.2024.1143	Daily Well-being in HCIs	Human-computer Interaction	Technological Autonomy from Human Control	V		V
125	2024	Dritsa, D., Van Renswouw, L., Colombo, S., Väänänen, K., Bogers, S., Martinez, A., Holbrook, J. and Brombacher, A.	Extended Abstracts of the CHI Conference on Human Factors in Computing Systems	Designing (with) AI for Wellbeing	10.1145/3613905.3636282	Daily Well-being in HCIs	Human-computer Interaction	Human Autonomy through Technology			V
130	2024	Feijóo-García, P.G., Wrenn, C., Kalogeras, S., Payne, C., Lok, B. and Omojokun, O.	Proceedings of the 12th International Conference on Human-Agent Interaction	Effects of Gender Synchrony in User-Agent Interactions: Integrating the Designer as a Product Cue in Virtual Human Design for Mental Health Support	10.1145/3687272.3688326	Daily Well-being in HCIs	Human-computer Interaction	NA	V		V
131	2024	Maitreyee, M., Persiani, M., Chen, R. and Li, L.	Proceedings of the 12th International Conference on Human-Agent Interaction	TheoriseHAI: Shaping Human-Agent Interactions Through Interdisciplinary Theories	10.1145/3687272.3691358	Design for Behavioral Changes	Human-computer Interaction	NA			V
152	2024	Lim, J., Koh, Y., Kim, A. and Lee, U.	Proceedings of the 2024 CHI Conference on Human Factors in Computing Systems	Exploring Context-Aware Mental Health Self-Tracking Using Multimodal Smart Speakers in Home Environments	10.1145/3613904.3642846	Design for Behavioral Changes	Human-computer Interaction	Human Autonomy through Technology		V
153	2024	Slovak, P. and Munson, S.A.	Proceedings of the 2024 CHI Conference on Human Factors in Computing Systems	HCI Contributions in Mental Health: A Modular Framework to Guide Psychosocial Intervention Design	10.1145/3613904.3642624	Design for Behavioral Changes	Human-computer Interaction	Human Autonomy through Technology			V
154	2024	Nepal, S., Pillai, A., Wang, W., Griffin, T., Collins, A.C., Heinz, M., Lekkas, D., Mirjafari, S., Nemesure, M., Price, G. and Jacobson, N.	Proceedings of the 2024 CHI Conference on Human Factors in Computing Systems	MoodCapture: Depression Detection using In-the-Wild Smartphone Images	10.1145/3613904.3642680	Daily Well-being in HCIs	Human-computer Interaction	NA	V		V
155	2024	Hwang, A.H.C., Adler, D., Friedenberg, M. and Yang, Q.	Proceedings of the 2024 CHI Conference on Human Factors in Computing Systems	Societal-Scale Human-AI Interaction Design? How Hospitals and Companies are Integrating Pervasive Sensing into Mental Healthcare	10.1145/3613904.3642793	Design for Behavioral Changes	Human-computer Interaction	NA			V
157	2024	Stefanidi, E., Wassmann, J.L.B., Woźniak, P.W., Spellmeyer, G., Rogers, Y. and Niess, J.	Proceedings of the 23rd Annual ACM Interaction Design and Children Conference	MoodGems: Designing for the Well-being of Children with ADHD and their Families at Home	10.1145/3628516.3655795	Daily Well-being in HCIs	Human-computer Interaction	Human Autonomy through Technology	V
161	2024	Ahire, S., Simon, B. and Rohs, M.	Proceedings of the 6th ACM Conference on Conversational User Interfaces	WorkFit: Designing Proactive Voice Assistance for the Health and Well-Being of Knowledge Workers	10.1145/3640794.3665561	Design for Behavioral Changes	Human-computer Interaction	Technological Autonomy from Human Control			V
168	2024	Lai, Y.K., Ye, J.F., Ran, Q. and Ao, H.S.	BMC Psychology	Internet-based eHealth Technology for Emotional Well-being among the Older Adults with a Family Cancer History: Full Mediation Effects of Health Information Self-efficacy and Cancer Fatalism	10.1186/s40359-024-01701-0	Daily Well-being in HCIs	Healthcare	NA			V
171	2024	Shahzad, M.F., Xu, S., Lim, W.M., Yang, X. and Khan, Q.R.	Heliyon	Artificial Intelligence and Social Media on Academic Performance and Mental Well-being: Student Perceptions of Positive Impact in the Age of Smart Learning	10.1016/j.heliyon.2024.e29523	Daily Well-being in HCIs	Psychology	NA			V
